# Supplementary material for: S1-bZIP Transcription Factors Play Important Roles in the Regulation of Fruit Quality and Stress Response
Source: Front Plant Sci. 2022 Jan 14;12:802802. doi: 10.3389/fpls.2021.802802 (PMC8795868; doi:10.3389/fpls.2021.802802)
Supplement: Supplementary file 1 [file Table_1.XLSX]

## Sheet: Arabidopsis
Table S1. S1 bZIP genes in different species
Gene name	Gene ID	Species	mORF protein	predicted domain	uORF protein
AtbZIP1	At5g49450	Arabidopsis	MANAEKTSSGSDIDEKKRKRKLSNRESARRSRLKKQKLMEDTIHEISSLERRIKENSERCRAVKQRLDSVETENAGLRSEKIWLSSYVSDLENMIATTSLTLTQSGGGDCVDDQNANAGIAVGDCRRTPWKLSCGSLQPMASFKT	DEKKRKRKLSNRESARRSRLKKQKLMEDTIHEISSLERRIKENSERCRAVKQRLDSVETENAG	MINLNQFLVYHSISVVILHWFYVIS
AtbZIP2	At2g18160	Arabidopsis	MASSSSTYRSSSSSDGGNNNPSDSVVTVDERKRKRMLSNRESARRSRMRKQKHVDDLTAQINQLSNDNRQILNSLTVTSQLYMKIQAENSVLTAQMEELSTRLQSLNEIVDLVQSNGAGFGVDQIDGCGFDDRTVGIDGYYDDMNMMSNVNHWGGSVYTNQPIMANDINMY	DERKRKRMLSNRESARRSRMRKQKHVDDLTAQINQLSNDNRQILNSLTVTSQLYMKIQAENSV	MTPVLCEILLSGLTVKSALCRRTHLVQSFSVVFLYWFYNVS
AtbZIP11	At4g34590	Arabidopsis	MESSSSGTTSSTIQTSSGSEESLMEQRKRKRMLSNRESARRSRMKKQKLLDDLTAQVNHLKKENTEIVTSVSITTQHYLTVEAENSVLRAQLDELNHRLQSLNDIIEFLDSSNNNNNNNMGMCSNPLVGLECDDFFVNQMNMSYIMNQPLMASSDALMY	EQRKRKRMLSNRESARRSRMKKQKLLDDLTAQVNHLKKENTEIVTSVSITTQHYLTVEAENSV	MSPIILSEIFLSGFMLNSTIRRRTHLVQSFSVVFLYWLYYVS
AtbZIP44	At1g75390	Arabidopsis	MNNKTEMGSSTSGNCSSVSTTGLANSGSESDLRQRDLIDERKRKRKQSNRESARRSRMRKQKHLDDLTAQVTHLRKENAQIVAGIAVTTQHYVTIEAENDILRAQVLELNHRLQSLNEIVDFVESSSSGFGMETGQGLFDGGLFDGVMNPMNLGFYNQPIMASASTAGDVFNC	DERKRKRKQSNRESARRSRMRKQKHLDDLTAQVTHLRKENAQIVAGIAVTTQHYVTIEAENDI	MSPVISEILRSGLTIDSSLRRRTHLVQSFSVVFLYWFYVFS
AtbZIP53	At3g62420	Arabidopsis	MGSLQMQTSPESDNDPRYATVTDERKRKRMISNRESARRSRMRKQKQLGDLINEVTLLKNDNAKITEQVDEASKKYIEMESKNNVLRAQASELTDRLRSLNSVLEMVEEISGQALDIPEIPESMQNPWQMPCPMQPIRASADMFDC	DERKRKRMISNRESARRSRMRKQKQLGDLINEVTLLKNDNAKITEQVDEASKKYIEMESKNNV	MSYSILFRRIRILHSFSVVYLYYTYVFS
OsbZIP14	LOC_Os02g03960.1	Rice	MASSSGSGGSAVSAATAAAGGSSSAAEEELRALMEQRRAKRMLSNRESARRSRMRKQRHLDDLTAQVAHLRRENAHVATALGLTTQGLLAVDAENAVLRTQAAELAARLASLNDILSCINTNGAAAAAAAALTVAAATDPLLAFDSAAFDDLFRSSPELFQLC	EQRRAKRMLSNRESARRSRMRKQRHLDDLTAQVAHLRRENAHVATALGLTTQGLLAVDAENAV	MSPVISEILLSGFMINSTLRRRTHLVQSFSVVFLYWFYVFS
OsbZIP38	LOC_Os05g03860.1	Rice	MSSPSRRSSSPESNTSGGGGGADERKRKRMLSNRESARRSRARKQQRLEELIAEAARLQAENARVEAQIGAYAGELSKVDGENAVLRARHGELAGRLQALGSVLEILQVAGAPVDIPEIPDDPLLRPWQPPFAAQPIVATAMADAFQF	DERKRKRMLSNRESARRSRARKQQRLEELIAEAARLQAENARVEAQIGAYAGELSKVDGENAV	MKLNVLRRRRSHSFSVAFLYWFYVFS
OsbZIP65	LOC_Os08g26880.1	Rice	MTLSGGTLSSGITSGSSHGTRSSGSEGDIQLQVQMDLKRKRRKESNRESAKRSRLRKQQHLDDLTSQVNQLKMENQQLTTTLNMVTQSCAFAESQNSVLRTQMMELDSRLSALREIIFYMNNGNQSPSNPTIAATTYPSTTTMTAATTGHYDYYDVFTANAWGSGMQMMQQPIDQFLYQC	DLKRKRRKESNRESAKRSRLRKQQHLDDLTSQVNQLKMENQQLTTTLNMVTQSCAFAESQNSV	MSPILSEVILSGFMISSTLRRGSHLVLSFSVVFLYWFYVFSVTS
OsbZIP71	LOC_Os09g13570.1	Rice	MSSGTSSGSSQGTRSSRSEDDLNLQAQMEKKRKRRKESNRESARRSRMRKQQHLDELTSQVNQLKNQNQQLSMALSLTTQNLVAVQAQNSVLQTQELELQSRLCALTDILMCMNNTSATPTPTIPATTTSACDIFGASSWNQPPIDLYQYQCF	EKKRKRRKESNRESARRSRMRKQQHLDELTSQVNQLKNQNQQLSMALSLTTQNLVAVQAQNSV	MLLLIIPEHLLSRFMTGPAITQLVQSFSVVFLYWFYVFSVSSL
OsbZIP87	LOC_Os12g37410.1	Rice	MSSSSLSPAGSSDGDSAGVVVAADHRREKRRLSNRESARRSRLRKQQHLDELVQEVARLQADNARVLARASEIAGQYARVEQENTVLRARAAELGDRLRSVNEVLRVVEEFSGVAMDIQEECPPDDPLLRPWQIPCPAAAHMLQY	DHRREKRRLSNRESARRSRLRKQQHLDELVQEVARLQADNARVLARASEIAGQYARVEQENTV	MKIATHLRRSCFLHSFSVVFLYWFYVIS
CsZIP-06	Cucsa.109420.1	Cucumber	MASSSGTSSTSSSMEEGELAALMEQRKRKRMISNRESARRSRMRKQKHLDDLMAMVTQLKKDNQQIVANLAVTTQHYAAVEAENSILKAQAAELSHRLQSLNEILAFLNPSDGVFDDDTYGCNGGGDGPGGGGGFFNPLQMAFHMSQPLIASSDVFQEY	EQRKRKRMISNRESARRSRMRKQKHLDDLMAMVTQLKKDNQQIVANLAVTTQHYAAVEAENSI	MHQILSEHILLSGCMIINSTFRRHHLVQSFSVVFLYFLYYVS
CsZIP-09	Cucsa.248080.1	Cucumber	MDSASGNNSSGSIRLQNSGSEEDLQVLMDQRKRKRMQSNRESARRSRMRKQQHLDELMAQVTQLKKDNAQILSNINITSQLFMNVEAENSILKAQMAELTQRLQSLEEIANCINTGGNNDGGFGETEEEKAFQIQTIVAADSFMNSMNFLYVNQPIMATADIFHY	DQRKRKRMQSNRESARRSRMRKQQHLDELMAQVTQLKKDNAQILSNINITSQLFMNVEAENSI	MSPILSEILLSGFMINSSLRRRTHLVQSFSVVFLYWFYVFS
CsZIP-30	Cucsa.096740.1	Cucumber	MASIPRQTSSGSNGASPPSALPDERKRKRMQSNRESARRSRMRKQKQLEDLAGEVSRLQTANNQLVQSIGAKEQAFVQVDNMNNVLRAQAMELTDRLRSLNSVLHIVEEVSGLAMDIPEIPDPLLKPWEFSRPVLPVADAFLC	DERKRKRMQSNRESARRSRMRKQKQLEDLAGEVSRLQTANNQLVQSIGAKEQAFVQVDNMNNV	MTFSLSRRRIRILHSFSVVFLYWFYVFS
CsbZIP-32	Cucsa.106390.1	Cucumber	MAISKKLLCFNTRPVSMASPLGSSSGSPSSDEDLRLIVDQRKRKRMISNRESARRSRMRKQKQLDDLTSQVGQIRTENEQIAVNINFTTQLYVNLEAENSVLRAQMVELRHRLDSLNEIIRFMNSSSRHVYDSEENDEVCGIDGFVDSWGFPFLNQPIMAAGDLFMC	DQRKRKRMISNRESARRSRMRKQKQLDDLTSQVGQIRTENEQIAVNINFTTQLYVNLEAENSV	MSPVLSEILLSGFIINSALRRRTHLVQSFSVVFLYWFYNFS
CsZIP-54	Cucsa.043170.1	Cucumber	MASSSGVSSGSTNGGIRPSRSEDDLEEERKRRRMQSNRESARRSRLRKQKHLDDLTNQVSRLRNHNNEMTTNMTVTMSLCISLEGENSILEAQILELTNRLKSLNNIIKLIESMEVLEKTFSCEIDDLNNDFEEEDYCNPWRYPFAN	EERKRRRMQSNRESARRSRLRKQKHLDDLTNQVSRLRNHNNEMTTNMTVTMSLCISLEGENSI	MSPVVTEVLLSGFIVNSTLRRRTHLVQSFSVVFLYWFYVFS
bZIP78	GSMUA_Achr11P20700_001	Banana	MSSFPIRRASSSEGDSQPVIDERKRKRMLSNRESARRSRMKKQQHLNDLMNQMAHIKIQNSQIAEQTDLVTQQYTKVESDNAVLRAQLSELMERLQSVNSVLRFVEEASGMALDIPSIPSSLLKPCKLPTMATADRIQF	DERKRKRMLSNRESARRSRMKKQQHLNDLMNQMAHIKIQNSQIAEQTDLVTQQYTKVESDNAV	MDLATLSLCFLHSFSVFLLYWFYVIS
bZIP89	GSMUA_Achr4P03790_001	Banana	MASPSGTSSGSSLLLPTSGSEEDLHALMMDQKKRKRMISNRESARRSRMRKQKHLDDLTAQVNQLRKENSQILSSLTLTTQQCFAVEADNSVLRTQTMELTNRLQSLNEILLFLNGSNTIVRNGFLIGPWSSTCTNQPIMASAADNLLQH	DQKKRKRMISNRESARRSRMRKQKHLDDLTAQVNQLRKENSQILSSLTLTTQQCFAVEADNSV	MSPILSEILLSGCMINSTIRHRTHLVQSFSVVFLYWFYVFSELVLRSEHSGPVHSLI
bZIP90	GSMUA_Achr10P20720_001	Banana	MASPSATSSGSSRIGQSQSEEDLQALMNQRKQKRMLSNRESARRSRMRKQKHLDDLTAQVSQLRKENGQILTALSVTTQHYVGVEAENSVLRAQTMELTATLQSLRQILHYMRGIGSAIGDLVQPSDSFVRPWNLMGANQPMMMASADTSQLYC	NQRKQKRMLSNRESARRSRMRKQKHLDDLTAQVSQLRKENGQILTALSVTTQHYVGVEAENSV	MSPILSEILLLGFMINSTLRRRTHLVQSFSVVFLYWFYVFS
bZIP91	GSMUA_Achr4P11290_001	Banana	MASPGGTSSGSSLLQTSGSYEDLQAVAMEQKKRKRMISNRKSARLSRMRKQKHLDDLTAEANQLRKENGRLLTSVIFTTQQHVAVEAENSVLRTRMVELTDRLQSLDEILFCFQRTPSDPWSFGFVNQSVMASADNLFQYRQLRIQNEVLMATKTASSSLHCLLELETVRTEECAHLNH	EQKKRKRMISNRKSARLSRMRKQKHLDDLTAEANQLRKENGRLLTSVIFTTQQHVAVEAENSV	MSPILLEIHLSRYMLNSTLGRSTHLVQSFSVVFLYWFYVFSELVLRSEHLRRPAQSATKK
bZIP93	GSMUA_Achr11P05140_001	Banana	MSSIPVRRASSSEGDSQPTSDERKRKRMISNRESARRSRMRKQQHLDDLINQAEQLKNQNSQIDVQINLATQQYVKVESENAILRAQLSELTERLHSINSVLRFIEEVSGMAMDIPEIPDPLLKPLQLPRAAQPIMANADMLQF	DERKRKRMISNRESARRSRMRKQQHLDDLINQAEQLKNQNSQIDVQINLATQQYVKVESENAI	MNLATLSVCFLHSFSVVLLYWFYVIS
bZIP98	GSMUA_Achr8P29960_001	Banana	MPSYAIYRPSASEVDAQPAIDERKRKRMISNRESARRSRMRKQQQLDDLTNQVAQLKTQNGQIEMQISLQRRQYTTVEVENAILRAQLHELTQRLQSLAPVLGITEEIGGMAMGRPEIPAHLLRPWQLPYSERVIVATDNMLPF	DERKRKRMISNRESARRSRMRKQQQLDDLTNQVAQLKTQNGQIEMQISLQRRQYTTVEVENAI	MNLATRPHLLPPLLLGAFLYWFYVFS
bZIP99	GSMUA_Achr8P22330_001	Banana	MSSLPVRGSTGRQESPLLGIDEHKRKRMLSNRESARRSRMRKQQRFDDLISQAAELKNQNSQIEMQINLLTQRYGEVESENAVLRAQLTELTERLQSLNSVLRFLEEFSGMTMDIPEIPDQLLKPWQLPRPAQPISATADLLQF	DEHKRKRMLSNRESARRSRMRKQQRFDDLISQAAELKNQNSQIEMQINLLTQRYGEVESENAV	MNLAILRICFLHSFSVVFLYWFYVFS
bZIP101	GSMUA_Achr5P27130_001	Banana	MSPARSLQGSWSDGDARLTAEERKQRRKLSNRESARRSRIRKQRQLEDLTNQVAQLSKEKGRIVMQVDELAQHQLRLETENDMLRVRVAELTERLRSLSSVLRLVEELSGVAMDVPEIPDPLLKPWQPPGPALPVMAAAADMFQP	EERKQRRKLSNRESARRSRIRKQRQLEDLTNQVAQLSKEKGRIVMQVDELAQHQLRLETENDM	MNATARRHRVCFLQSFSVVFLYWFYVFS
bZIP104	GSMUA_Achr6P08660_001	Banana	MASPSGTSSGSSQLLTSGSEEDLQAVMDQKKRKRMISNRESARRSRMRKQKQLADLTAEVMRLRRENDQAVVALNLTTQSYSVVEAENSVLRAQAMELTYRLQSLNEIVDNLNENSISPWNFLCMNRPIMASAENMLYY	DQKKRKRMISNRESARRSRMRKQKQLADLTAEVMRLRRENDQAVVALNLTTQSYSVVEAENSV	MIHSIFQRMTNLAQSFSVAFLYWFYVFHELVAKN
bZIP109	GSMUA_Achr1P12710_001	Banana	MASSPSGTSSGSSQLQNSGSEEDLQAVMDQKKLRRMISNRESARRSRMRKQKHLDELMAHLNQLRKENRQLSTAFSLTKQQYVAVEAENCVLRAQMMELGNRLQSLDEILSFLNMNINISGHQMIDNSIKCLNQPIMASADMFYY	DQKKLRRMISNRESARRSRMRKQKHLDELMAHLNQLRKENRQLSTAFSLTKQQYVAVEAENCV	MSAILSEILLSGFMISSTLRRRTHLVQSFSVVFLYWFYVFS
bZIP110	GSMUA_Achr3P24300_001	Banana	MSAARSRQSLLAVNERTQKRKLSNRESARRSRMRKQQHLLELTSDETRLKLENRQILERVERLAQGHQWLESENAVLRAEVAELAESLRSLESVLCYAEEFDGVATDAVKPSDHLLRRWPPACVMASASDAMLFLV	NERTQKRKLSNRESARRSRMRKQQHLLELTSDETRLKLENRQILERVERLAQGHQWLESENAV	MSIAPHLLRICFLQSFSVVFLYWFYVFS
bZIP07	VIT_03s0038g04450	Grape	MASSSGTSSGSTLLQNSGSEEDLQALMDQRKRKRMISNRESARRSRMRKQKHLDDLMAQAAQLRKENSQIITSMNVTTQHYFNIEAENSVLRAQFSELSNRLQYLVEIISFLNTSNGGFESGEPWTLPEPTTPDSLMNPLSLLYLSQPIMASDIFQY	DQRKRKRMISNRESARRSRMRKQKHLDDLMAQAAQLRKENSQIITSMNVTTQHYFNIEAENSV	MSPILSEILLLGFMINSTFRRRTHLVQSFSVVFLYWFYYIS
bZIP13	VIT_04s0023g02430	Grape	MGSSSGASSESSQLQHSGSEEDLRQIMDQRKRKRMLSNRESARRSRMRKQKHLDDMMAQMVHLRKENNRILTTMNVTTQFHMNVEAENAILRAQMAELTLRLQTLNEIMDYLNSSNVPFGTEYQGTQIADECFMNIPWVPPFINQPIMASADGMFMY	DQRKRKRMLSNRESARRSRMRKQKHLDDMMAQMVHLRKENNRILTTMNVTTQFHMNVEAENAI	MSPVLSEVLRSGFMINSTLRRRTHLVQSFSVVFLYWFYVFS
bZIP14	VIT_05s0077g01140	Grape	MSSAQYGSAGLKENSPCGAVDEKKRKRMISNRESARRSRMRKQQHLDDLIKRKSELENQRLEIKRRIDMFQKLWEATVGENNALEALKAELTKELESAKSCVSDFKAIDRLETNFAGNRMLKPLMDVSGAREIVLQPWQLGRSSQPIAATMFQF	DEKKRKRMISNRESARRSRMRKQQHLDDLIKRKSELENQRLEIKRRIDMFQKLWEATVGENNA	MNYTILLRRFLLLQSFSVMFLYWFYTFSVL
bZIP22	VIT_07s0005g01450	Grape	MSAMQQQLGSAPNWGEPKIAVIDDRKRKRMQSNRESAKRSRIRKQQHLDDLLSKAAQLQKENGQIAERIDKTTELYIKIASDNNVLNAQIVELTDRLQSLNSVLQIVEEVNGLAVDIPEMPDDLLEPWQLPCPMPIMYPANMFQC	DDRKRKRMQSNRESAKRSRIRKQQHLDDLLSKAAQLQKENGQIAERIDKTTELYIKIASDNNV	MSYAILTRRIRILHSFSVVFLYWFYVFS
bZIP37	VIT_14s0060g01210	Grape	MGGPRQTISSASEEDPQYAMMDEKKRRRMLSNRESARRSRMKKQKLSEDLISEVSRLQNLNKEIKQTIDATTQGYQNFVSENNVLVAQKMELVDRLNSLNFILQNVQDVYGVPLDIPEIPDPLLKPWSLPCPLQLIPASSDMLQF	DEKKRRRMLSNRESARRSRMKKQKLSEDLISEVSRLQNLNKEIKQTIDATTQGYQNFVSENNV	MSYPTLLHICFLQSFSVVLLYWFYVTP
bZIP47	VIT_18s0001g13040	Grape	MMASSSGNSSGSTQLQNSGSEEDLQHVMDQRKRKRMLSNRESARRSRMRKQKHLDDLMAQVAQLRKENNEILSSINITNQRYLTVEADNSILRAQAMELSHRYQSLNDILNYMNTSNGVFETEDLPVTVDPFMNPMNYLYLNQPIIASVDMFPY	DQRKRKRMLSNRESARRSRMRKQKHLDDLMAQVAQLRKENNEILSSINITNQRYLTVEADNSI	MSPVVSEILRSGFMINSSLKRRTHLVQSFSVVFLYWFYVFS
ppa013020m	ppa013020m	Peach	MLQNSGSDEDLHQVMDQRKRKRMLSNRESARRSRMRKQEHLTDLTAQIGLLKKENHQILTSMNVTNQLYMNLEAENSVLRAQMDELSNRLQSLNDIIDCINSSKWLFEAEEEDTQIIGGDGFLNPWSTLCLNQPIMASADMFMC	DQRKRKRMLSNRESARRSRMRKQEHLTDLTAQIGLLKKENHQILTSMNVTNQLYMNLEAENSV	MSPVLSEILLSGFMVNSTLRRRTHLVQSFSVCFLYWFYVFS
ppa012507m	ppa012507m	Peach	MASSSGNSSGSTQLQNSGSEGDLQHLMDQRKRKRMQSNRESARRSRMRKQQHLDDLMGQVTQLRKENNQILTSINITTQHLMNVEAENSVLKAQMEELSQRLESLTEILNYINSSNGVFETHEPNNTLLHHHQASASADHNSFINPWNLLYVNQPIMATADMLHQY	DQRKRKRMQSNRESARRSRMRKQQHLDDLMGQVTQLRKENNQILTSINITTQHLMNVEAENSV	MSPVLSEILRSGFMVDSSLRRRTHLVQSFSVVFLYWFYVFS
ppa012739m	ppa012739m	Peach	MASSSGTSSGSSMLQNSGSEEDLQVLMDQRKRKRMISNRESARRSRMRKQKHLDDLMAQMAELKKENNQIITSVNITSQHYMNIEAENSVLRAQADELSNRLQSLNEIASFLNASNGVFAAGDSSSFNEPTDSFFNPLNLSYLNQPIMASAAEMFHY	DQRKRKRMISNRESARRSRMRKQKHLDDLMAQMAELKKENNQIITSVNITSQHYMNIEAENSV	MIFMSPVLSEILIFECMINSTFRRRTHLVQSFSVVFLYWLYYVS
ppa013046m	ppa013046m	Peach	MSSVQQQSSSGSDGSASVDEKKRKRMLSNRESARRSRMKKQKQMDDLTSEITRLEMSNNQLLQGIEVKERGYAEIESRNNVMRAQVMELTDRLQSLNSVLQIFEEVSGLAVDIPEIPDPLLRPWQVSYPTQLIPASSDMFLG	DEKKRKRMLSNRESARRSRMKKQKQMDDLTSEITRLEMSNNQLLQGIEVKERGYAEIESRNNV	MTLMRRVRLIHSFSVVFLYWFYVFS
mrna21832	mrna21832	Strawberry	MASSSGTSSVSSMIQNSGSEEDLQALMDQRKRKRMLSNRESARRSRMRKQKHLDDLTAQMAQLRKENHQIVSSLNITSQHYMNIEAENSVLRAQAAELSNRLQSLNEIITFLNANNGGCVEDSSNNNNFTEPSADCFFNPLNFSYLNQPIMASAEMFQY	DQRKRKRMLSNRESARRSRMRKQKHLDDLTAQMAQLRKENHQIVSSLNITSQHYMNIEAENSV	MSPTLSELLLSECMINSTYRRRTHLVQSFSVVFLYWLYYVS
mrna15193	mrna15193	Strawberry	MATSSGNSSGSQLHNSGSEGDLQHAIDQRKRKRMQSNRESARRSRMRKQQHLDELTAQVAQLRKENGQILTSINITTQHYMNVEAENSVLKAQMAELSQRLDSLTEILNYINGNNNINSNNNGVFETEPAGQLLQTGSTAADHNSSFMMNPWNNLLYSNLPIMATADMLQY	DQRKRKRMQSNRESARRSRMRKQQHLDELTAQVAQLRKENGQILTSINITTQHYMNVEAENSV	MSPVLSEILRSGFMVDSSLRRRTHLVQSFSVVFLYWFYVFS
mrna14942	mrna14942	Strawberry	MATSSGNSSGSSALQIMNSGSDQEGLHQVMDLRKRKRMVSNRESARRSRMRKQEHLTDLTAQVGLLRKENNQILTSINVTNQLYLNLEAENCVLRAQVAELTNRLQSLNDIVDCIDSTKWLLDNEEEEDMTAQFGGDEFLNPWSNLCFNQPVDMFMC	DLRKRKRMVSNRESARRSRMRKQEHLTDLTAQVGLLRKENNQILTSINVTNQLYLNLEAENCV	MSPVLSEILLSGFMINSTLRRRTHLVQSFSVVFLYWFYVFS
mrna02284	mrna02284	Strawberry	MSSVQRQSSSGSDGCVVDDKKRKKMESNRESARRSRMKKQKHVEELTVEITRLQISNNQLRQSIDAKDKAYSELEAWNNVMRAQEKELTDRLRYLESIEQTFVEFSGGFDENMNGMAEMHDTMLNPWQIPYSTQPITASSADMFLDWP	DDKKRKKMESNRESARRSRMKKQKHVEELTVEITRLQISNNQLRQSIDAKDKAYSELEAWNNV	MTLMRRIRLFHSFSVAFLYWFYVFS
MDP0000239026	MDP0000239026	Apple	MAPSSGTSSGSSSMSHQNSGSEEDLMALMDQRKRKRMVSNRESARRSRLRKQKHLDDLTGQINQLKKENHQIISSLNITSQHYMNMEAENSVLRAQADELSSRLQSLNEIASFLNANNGGLYAAAADSSCFNEPNSSFFDPLNLSNLNQPIMASADMFHY	DQRKRKRMVSNRESARRSRLRKQKHLDDLTGQINQLKKENHQIISSLNITSQHYMNMEAENSV	MTPVLSETLLSECMINSTYRRRTHLVQSFSVVFLYWLYYVS
MDP0000205823	MDP0000205823	Apple	MASSSGTSSGSSSMIHQNSCSEEDLTALMDQRKRKRMISNRESARRSRMRKQKHLDDLTGQISQLQKDNEQIISSLNITSQHYMNVEAENSVLRAQADELSNRLQSLNEIASFLNANNGGLHAAAADSSCFAEPHDSFFNPLNLSYLNQPIMASAEMFY	DQRKRKRMISNRESARRSRMRKQKHLDDLTGQISQLQKDNEQIISSLNITSQHYMNVEAENSV	MTPVLSETLLSECMINSTYRRRTHLVQSFSVVFLYWLYYVS
MDP0000521934	MDP0000521934	Apple	MASSSGNSSGSTQLQNSGSEGDLHHLVDQRKRKRMQSNRESARRSRMRKQQHLDDLTAQVAQLRKENNQILTSINITTQHXMNVESENSVLKAQMAELSQRLESLNEILGYIXAGXGYGGDFETTPXADHNSFINPWNMLYVNQPIMATADMLHQY	DQRKRKRMQSNRESARRSRMRKQQHLDDLTAQVAQLRKENNQILTSINITTQHXMNVESENSV	MSPVLSEILRSGFMVDSSLRRRTHLVQSFSVVFLYWFYVFS
MDP0000448715	MDP0000448715	Apple	MASSSGNSSGSAQLQNYASEGDLHRPVDQRKRKRMQSNRESARRSRMRKQQHLDDLMAQVAQLRKENNQILTSINITTQHFMNVESENSVLKAQMGELSQRLESLDEILGYINGGVGHGGGLETTPVADQNSFINPWNMLHVNQPIMATADMLHQYY	DQRKRKRMQSNRESARRSRMRKQQHLDDLMAQVAQLRKENNQILTSINITTQHFMNVESENSV	MSPVLSEILRSGFMVDSSLRRRTHLVQSFSVVFLYWFYVFSEISSLRYT
MDP0000265875	MDP0000265875	Apple	MASSSGVSSESSKLQNSGSDADLNLVMDQRKRKRMLSNRESARRSRMRKQEHMTDLTAQIGLLMKENNRIITSMNVTNQLYMKIEAENSVLRAQMDELTNRLQSLNDILDCINSSKWIYEEEENHNIIGGGEGFLNPWSAGFLNNQPIMASADMFMC	DQRKRKRMLSNRESARRSRMRKQEHMTDLTAQIGLLMKENNRIITSMNVTNQLYMKIEAENSV	MSPVLSEILLSGCMINPTLLRRSHLVQSFSVVFLYWFYNIL
MDP0000249561	MDP0000249561	Apple	MASSSGVSSESSKLQNSGSDEDLNQVMDQRKRKRMLSNRESARRSRMRKQEHLTDLTAQIGLLTRDNNQIITSMNVTNQLYMKLEAENSVLRAQMDELTNRLQSLNDIMDCINSSKWIYEEEDNHNIIGGGDGFLNPWGTGFLNNQPIMASADMFMC	DQRKRKRMLSNRESARRSRMRKQEHLTDLTAQIGLLTRDNNQIITSMNVTNQLYMKLEAENSV	MFPVLSEILLSGCMINSTLLRRTHLVQSFSVVFLYWFYNIL
MDP0000437680	MDP0000437680	Apple	MSSVQRQSSSGSDGSATVDEKKRKRMLSNRESARRSRMKKQKQIDDLTTEITRLEMSNNQVRQTVDARERSYNEIESANNVLRAQAMELTDRLQSLNSVLHIFEEVSGFSVDIPEMHDPLLKPWQRPYPSQXIPASSSMFFI	DEKKRKRMLSNRESARRSRMKKQKQIDDLTTEITRLEMSNNQVRQTVDARERSYNEIESANNV	MYRIRLLHSFSVVFLYWFYVFS
MDP0000234798	MDP0000234798	Apple	MSSLQRQSSSGSDGFATVDEKKRKRMLSNRESARRSRMKKQKQMDDLTTEITRLEMSNNQVRQTLDARERSHNEIESANNVLRAQAMELTDRLQSLNSVLHIFEEVSGFSVDIPEMHDPLLKPWQIPCPQPIPASSDMFFI	DEKKRKRMLSNRESARRSRMKKQKQMDDLTTEITRLEMSNNQVRQTLDARERSHNEIESANNV	MFRIRLLHSFSVVFLYWFYDFS
Pbr022685	Pbr022685	Chinese white pear	MSLVQRQSSSGSDGSATVDEKKRKRMLSNRESARRSRMKKQKQIDDLTTEITRLEMSNNQVRQTVDARERSYNEIESANNVLRAQAMELTDRLQSLNSVLHIFEEVSGFSVDIPEMHDPLLKPWQRPYPSQPIPASSGMFFI	DEKKRKRMLSNRESARRSRMKKQKQIDDLTTEITRLEMSNNQVRQTVDARERSYNEIESANNV	MYRIRLLHSFSVVFLYWFYVFS
Pbr030829	Pbr030829	Chinese white pear	MSSLQRQSSSGSDGSATVDEKKRKRMLSNRESARRSRMKKQKQMDDLTTEITRLEMSNNQVRQTLDARERSYNEIESANNVLRAQAMELTDRLQSLNSVLHIFEEVSGFSVDIPEMHDPLLKPWQLPFSQPIPASSDMFFI	DEKKRKRMLSNRESARRSRMKKQKQMDDLTTEITRLEMSNNQVRQTLDARERSYNEIESANNV	MTLMFRIRLLHSFSVVFLYWFYDFS
Pbr040479	Pbr040479	Chinese white pear	MASSSGVSSESSKLQNSGSDEDLNQVMDQRKRKRMLSNRESARRSRMRKQEHMTDLTAQIGLLTRDNNQIITSMNVTNQLYMKLEAENSVLRAQMDELRNRLQSLNDIMDCINSSKWIYEEEDNHNNIGGGDGFLNPWSAGFLNNQPIMASADMFMC	DQRKRKRMLSNRESARRSRMRKQEHMTDLTAQIGLLTRDNNQIITSMNVTNQLYMKLEAENSV	MSPVLSEILLSGCMINSTLLRRTHLVQSFSVVFLYWFYNVL
Pbr018534	Pbr018534	Chinese white pear	MASSSGTSSGSSPMIHRNSGSEEDLMALMHQRKRKRMISNRESARRSRMRKQKHLDDLTGQINQLKKENHQIISSLNITSQHYMNIEAENSVLRAQADELSGRLQSLDEIASFLNANNGGLHAAAADSSCFNEPNNSFFDPLNLSHLNQPIMASTDMFHY	HQRKRKRMISNRESARRSRMRKQKHLDDLTGQINQLKKENHQIISSLNITSQHYMNIEAENSV	MIPVLSETLLSECMINSTYRRRDHLVQSFSVVFLYWLYYVS
Pbr005914	Pbr005914	Chinese white pear	MASSSGNSSGSAQLQNFASEGDLHRPVDQRKRKRMQSNRESARRSRMRKQQHLDDLMAQVAQLRKENNQILTSINITTQHFMNVESENSVLKAQMGELSQRLESLDEILGYINGGVGHGAGFETTPVADHNSLINPWNMLHVNQPIMATADMLHQYY	DQRKRKRMQSNRESARRSRMRKQQHLDDLMAQVAQLRKENNQILTSINITTQHFMNVESENSV	MSPVLSEILRSGFMVDSSLRRRTHLVQSFSVIFLYWFYVFSEISSLRYT
SlZIP04 (LeZIP2, SlbZIP1)	Solyc01g079480.2.1	Tomato	MASTQQPASSGSDGQRYATNDERKRKRMESNRESARRSRKRKQQHLEELMSQLTQLQNQSTIWREKIESVGRNFHTLDAENNVLRAQMAELTERLDSLNSLTRFWADANGLAVDIPEIPDTLLEPWQLPCPIQPITASADMFQF	DERKRKRMESNRESARRSRKRKQQHLEELMSQLTQLQNQSTIWREKIESVGRNFHTLDAENNV	MIHMRRVRIMHSFSVVFLYWFYVFS
SlZIP07 (ABZ1)	Solyc01g100460.2.1	Tomato	MSPLRQSASSSASDDDQRYAGMDEKKRKRMISNRESARRSRMKKQKLLQDLTGEVSRLQGANKNIVSKIDETTERYAICAAQNNVLRAQAMELTDRLRYLNDVIDSTGLAADVADPLLKPLQNPCAMQPIASSGLFKF	DEKKRKRMISNRESARRSRMKKQKLLQDLTGEVSRLQGANKNIVSKIDETTERYAICAAQNNV	MISAISITFLGDCFRQSFSVLFLYHFYDFS
SlZIP10 (ZIP)	Solyc01g109880.2.1	Tomato	MASSSGTSSGSSFIQNSGSEEDLQQLMDQRKRKRMISNRESARRSRMRKQKHLDDLMSQVTNLRKENNQILTSMNVTTQHYLNVEAENSILRAQLSELSRRLESLNEIIAVLDANSGLVMDHNEPYSFNFAQNDIMFDGFNVTNSWNYLSANQPIMTADVLQY	DQRKRKRMISNRESARRSRMRKQKHLDDLMSQVTNLRKENNQILTSMNVTTQHYLNVEAENSI	MSAILSELFLSGFMINSTYRRRTHLVQSFSVVFLYWFYFIS
SlZIP15 (LOC101267761)	Solyc02g084860.1.1	Tomato	MASPSGNSSSGSEDLQQLMDQRKRKRMISNRESARRSRMKKQTHLNELMAQVNQLKEQNNQIVSNINMVSQVYLNVEAENSVLRAQMAELSNRLQSLNEIINCINSANSTIDETEINCEDDFLNPWNLLHVNQPIMASADAFMY	DQRKRKRMISNRESARRSRMKKQTHLNELMAQVNQLKEQNNQIVSNINMVSQVYLNVEAENSV	MTPVISEVLLSGFTINSTLRRGTHLVQSFSVVFLYWFYVFS
SlZIP34 ( LOC101246243)	Solyc04g080740.1.1	Tomato	MATSSGNSSQIPNNSASDEVFMVVDERKRKRMQSNRESARRSRMRKQKHLDDLMCQVTQLKKENSNILNSITMTTQQYGNVEAENSVLRAQMMELTQRLQSLNEILTYINNSNNNNNYYQEDFQMNPWNLMYVNQPIMASSDMLYQY	DERKRKRMQSNRESARRSRMRKQKHLDDLMCQVTQLKKENSNILNSITMTTQQYGNVEAENSV	MSPVLSEILRSGYIISSSLRRRTHLVQSFSVSFLYWFYTFSEY
SlZIP19	Solyc03g033730.1.1	Tomato	MASFTSGSSQEDLQKLMDQRKRKRMISNRESARRSRMRKQQLSDDLTSQVNQFKEQNNQIATNINMMTHLFLNVEAENSILRAQLVELNQRLQSLNEIISCTNSNRSLEKCISTF	DQRKRKRMISNRESARRSRMRKQQLSDDLTSQVNQFKEQNNQIATNINMMTHLFLNVEAENSI	MSPIISEVLLSGFTINSTLRRGTHLVQSFSVSFLYWFYMFS
SlZIP39 (LOC101267315)	Solyc06g009640.1.1	Tomato	MSSTPHLVSSGSDADQRYAKFDERKRKRMESNRESAKRSRMKKQQRLEELSSETTQLQNQNSICRDKIASVEMNYRSIDAENNVLRAQLAELTERLNSLNSLTQFWADTTGFPVDIPEIPDTLLEPWQLPCPIQPITASDMFQF	DERKRKRMESNRESAKRSRMKKQQRLEELSSETTQLQNQNSICRDKIASVEMNYRSIDAENNV	MSFSIRVRRVRILHSFSVVFLYWFYVFS
SlZIP55	Solyc10g054010.1.1	Tomato	MASSSGTSSGSGSGSGSYTLLNSGSEEDLQQLMDERKRKRMISNRESAWRSRMRKQKHLDDLMSQLSNLMKENNEILTNMSVTTQNYLNIEAENSILRAQVSELKQRFESLTKITSVLSYNGNINEISNDQIFHESYLVDALIQNEFWNDMYHPIMTADIMQY	DERKRKRMISNRESAWRSRMRKQKHLDDLMSQLSNLMKENNEILTNMSVTTQNYLNIEAENSI	MSAILNELFLCGFMINSTYRRRTHLVQSFSVVFLYWFYCIS
Peaxi162Scf00028	Peaxi162Scf00028g00183.1	Petunia axillaris	MATSSGNSSQNIQNSGSEEDLMNERKRKRMQSNRESARRSRMRKQKHLDDMMAQVEQLKKENMNILASTNVTTKNYVTVEAENSILRAQMMELNQRLHSLNDIISYINSNNNNGTTVETFEDIHNCPENFMNNPWNLMYANQPIMASADMLYDQY	NERKRKRMQSNRESARRSRMRKQKHLDDMMAQVEQLKKENMNILASTNVTTKNYVTVEAENSI	MSPVLSEILRSGFMISSSLRRRTHLVQSFSVVFLYWFYVFS
Peaxi162Scf00285	Peaxi162Scf00285g00011.1	Petunia axillaris	MASSSGNSSGSMGSEEDMQGLMMVDERKRKRMQSNRESARRSRMRKQKHLDDLIGQVSQLKKENGHILSTINMTTTQYANVEAENSVLRAQMMELSQRLQSLNDILNYINSNNNNNNNNVVNTTNGIFDFETTAHQQQEEPWNLMYLNQPIMASADMFYQY	DERKRKRMQSNRESARRSRMRKQKHLDDLIGQVSQLKKENGHILSTINMTTTQYANVEAENSV	MSPVLSEILRSGFIISSSLRRRTHLVQSLSVVFLYWFYVFSEIIITSP
Peaxi162Scf00691	Peaxi162Scf00691g00021.1	Petunia axillaris	MASTQQPASSGGSDDKRCDERKRKRMESNRESARRSRMRKQQHLEELMSQMTQLQNQNTIWRERIDAVGSNYLTVDAENNVLRAQIAELTERLDSLNSLIRFWADTNGLAVDIPEIPDTLLEPWQLPCPIQPSFC	DERKRKRMESNRESARRSRMRKQQHLEELMSQMTQLQNQNTIWRERIDAVGSNYLTVDAENNV	MTLMRRIRIMHSFSVVFLYWFYVFS
Peaxi162Scf00058	Peaxi162Scf00058g00267.1	Petunia axillaris	MASVQQAVSSGSDADQRYAKFDERKRKRMESNRESARRSRMKKQQRLEELMNQTTQLQNQNNIWRESIDSVERNYSTLNAENNVLKAQIAELTERLDSLNSLTRFWADTTGLPVDIPEIPDTLLEPWQLPCSIQPITAASDTLQF	DERKRKRMESNRESARRSRMKKQQRLEELMNQTTQLQNQNNIWRESIDSVERNYSTLNAENNV	MTIRTRRIRIVHSFSVVFLYWFYVFS
Peaxi162Scf00673	Peaxi162Scf00673	Petunia axillaris	MSGLRQSASSSASEDDQRYAGMDEKKRKRMISNRESARRSRMKKQKLLQDLSGEVSILQAANKNIMAKIEETTEKYTVFAAENNVLRAQVMELTDRLRYLNDVITSTGLAADVPDPLLKPLQIPCSMKPIASSGLFKF	DEKKRKRMISNRESARRSRMKKQKLLQDLSGEVSILQAANKNIMAKIEETTEKYTVFAAENNV	MISVISTTLLGIWLLQSFSVLFLYHFYDFS
Peaxi162Scf00484	Peaxi162Scf00484g00012.1	Petunia axillaris	MSSLRQSGSSTSASEGDQRYAAMDEKKRKRMISNRESARRSRMKKQNLAQELTEEVSRLQAANRTIVDKIEETTERLTIYTAQNNVLRAQEMELTDRLKSLNDLIEHSGLVTDVADPLLKPWQNTCSMQPIHTFSSCLFQF	DEKKRKRMISNRESARRSRMKKQNLAQELTEEVSRLQAANRTIVDKIEETTERLTIYTAQNNV	MISVVSTTLLGICLLQSFSVLFLYHFYVIS
Peaxi162Scf00750	Peaxi162Scf00750g00012.1	Petunia axillaris	MSSLRQSGSSTSASEGDQRYAGMDEKKRKRIISNRESARRSRMRKQNLAQELTEEVSRLQAANRTIMDKIEETTERLTIYTAQNNVLRAQEMELTDKLKSLNDLIEHSGLVTDVADPLLKPWQNTCSMQPIHTFSSCLFQF	DEKKRKRIISNRESARRSRMRKQNLAQELTEEVSRLQAANRTIMDKIEETTERLTIYTAQNNV	MISVVSTTLLGICLLQSFSVLFLYHFYVIS
Peaxi162Scf00016	Peaxi162Scf00016g00411.1	Petunia axillaris	MASSSGTSSGSSFIQNSGSEEDLQQLMDQRKRKRMISNRESARRSRMRKQKHLDDLMAQVTTLRKENNHILTTMNVTTQHYLNVEAENSILRAQLAELSHRLDSLNEIISFLDANKNVNGLSMVHHEEPYSYNFAQNDTMVDGFNVTNSWNYLSSNQAIMTADVLQY	DQRKRKRMISNRESARRSRMRKQKHLDDLMAQVTTLRKENNHILTTMNVTTQHYLNVEAENSI	MSAILSELFLSGFMINSTYRRRTHLVQSFSVVFLYWFYYIS
Peaxi162Scf00003	Peaxi162Scf00003g00086.1	Petunia axillaris	MASSSGTSSGSYTFQNSGSQEDLQQLLDQRKKKRMISNRESARRSRMRKQKHLDDLVSQLAHLRKENNQIMTTMNVTTQHYLNIEGENSILRAQVAELSHKLESLTQIISFLNANNSANGPNEPMADEFIMNDSWNYLYTNQPIMTTDVLQC	DQRKKKRMISNRESARRSRMRKQKHLDDLVSQLAHLRKENNQIMTTMNVTTQHYLNIEGENSI	MYAILSELFLNGFMINSTYRRRTHLVQSFSVVFLYWFYYIS
Peaxi162Scf00684	Peaxi162Scf00684g00027.1	Petunia axillaris	MASSSGTSTSSSILQNSGSSEDLKQIMDQRKRKRMLSNRESARRSRMKKQKHLDELMVQVTILKKENCQILTNMNVTTQHYLNVEAENSIMRAQVVELRQRLESLNEIITFLNVNDNGHHEENNYNFNIAQNVSLADGLTMNNSWNNVYVNQPIMTSDILQY	DQRKRKRMLSNRESARRSRMKKQKHLDELMVQVTILKKENCQILTNMNVTTQHYLNVEAENSI	MSAILSELFLSGAIISSTYRRRTHLVQSFSVVFLYWFYCIS
Peaxi162Scf00010	Peaxi162Scf00010g00091.1	Petunia axillaris	MASFSGTTSGSSQEDLQQLMDQRKRKRMISNRESARRSRMRKQKHCDDLMAQLSQLKDENNQTVTNLNMVTHLYVNVEAENSILKAQMDELSHRLQALNQIINYTNSSNLNFGTAIHKTEDYANYHELMTLSNVNGDDDFLNPWNLLHVNQSIMNSF	DQRKRKRMISNRESARRSRMRKQKHCDDLMAQLSQLKDENNQTVTNLNMVTHLYVNVEAENSI	MSPVISEVLLSGFTINSTLRRGTHLVQSLSVVFLYWFYVFS
Peaxi162Scf00418	Peaxi162Scf00418g00083.1	Petunia axillaris	MASLSGTSSGSDDIQQLMDQRKRKRMISNKESARRSRMRKQKHVNDLTVQVNQLKDQNNQILTNINMVTQAYLNVEAENSILKAQMAELSHRLRSLNEIINCLNSTNYAATTVEDPEVNCEDDFLNPWNLLHVNHPIMASADAFNMY	DQRKRKRMISNKESARRSRMRKQKHVNDLTVQVNQLKDQNNQILTNINMVTQAYLNVEAENSI	MSPVISEVLLSGFTINSTLRRGTHLVQSFSCFFLYWFYVFS
AtbZIP9	At5g24800	Arabidopsis	MDNHTAKDIGMKRSASELALQEYLTTSPLDPCFDLMNRDYTCELRDSLLWSEGLFPAGPFRDAQSSICENLSADSPVSANKPEVRGGVRRTTSGSSHVNSDDEDAETEAGQSEMTNDPNDLKRIRRMNSNRESAKRSRRRKQEYLVDLETQVDSLKGDNSTLYKQLIDATQQFRSAGTNNRVLKSDVETLRVKVKLAEDLVARGSLTSSLNQLLQTHLSPPSHSISSLHYTGNTSPAITVHSDQSLFPGMTLSGQNSSPGLGNVSSEAVSCVSDIWP
AtbZIP10	At4g02640	Arabidopsis	MNSIFSIDDFSDPFWETPPIPLNPDSSKPVTADEVSQSQPEWTFEMFLEEISSSAVSSEPLGNNNNAIVGVSSAQSLPSVSGQNDFEDDSRFRDRDSGNLDCAAPMTTKTVIVDSDDYRRVLKNKLETECATVVSLRVGSVKPEDSTSSPETQLQPVQSSPLTQGSLMTPGELGVTSSLPAEVKKTGVSMKQVTSGSSREYSDDEDLDEENETTGSLKPEDVKKSRRMLSNRESARRSRRRKQEQTSDLETQVNDLKGEHSSLLKQLSNMNHKYDEAAVGNRILKADIETLRAKVKMAEETVKRVTGMNPMLLGRSSGHNNNNRMPITGNNRMDSSSIIPAYQPHSNLNHMSNQNIGIPTILPPRLGNNFAAPPSQTSSPLQRIRNGQNHHVTPSANPY…
AtbZIP25	At3g54620	Arabidopsis	MHIVFSVDDLTESFWPVPAPAPSPGSSSTPSPTQNVADGMTRSQSEWAFHRLINELSGSDSSPTTNTIERSPPPVQSLSRLEETVDETEDVVEIQKPQNHRRLPVDDQGKNRNRAPSSDPVDSSAPVVVDPNQYHAILKSKLELACAAVARRVGTVKPEDSSASASNQKQAQGSIVAQTSPGASSVRFSPTTSTQKKPDVPARQTSISSRDDSDDDDLDGDADNGDPTDVKRARRMLSNRESARRSRRRKQEQMNEFDTQVGQLRAEHSTLINRLSDMNHKYDAAAVDNRILRADIETLRTKVKMAEETVKRVTGVNPLHWSRPNMGIPFSNTPSASSSIPPNSNHILKPANSSTNTSAGLAQNQRVETANFLPEQVNREGMQNPFAPDSNLYETLPHW…
AtbZIP63	At5g28770	Arabidopsis	MEKVFSDEEISGNHHWSVNGMTSLNRSASEWAFNRFIQESSAAADDGESTTACGVSVSSPPNVPVDSEEYRAFLKSKLNLACAAVAMKRGTFIKPQDTSGRSDNGGANESEQASLASSKATPMMSSAITSGSELSGDEEEADGETNMNPTNVKRVKRMLSNRESARRSRRRKQAHLSELETQVSQLRVENSKLMKGLTDVTQTFNDASVENRVLKANIETLRAKVKMAEETVKRLTGFNPMFHNMPQIVSTVSLPSETSNSPDTTSSQVTTPEIISSGNKGKALIGCKMNRTASMRRVESLEHLQKRIRSVGDQ
